# Supplementary material for: Gold-Decorated Platinum and Palladium Nanoparticles as Modern Nanocomplexes to Improve the Effectiveness of Simulated Anticancer Proton Therapy
Source: Pharmaceutics. 2021 Oct 18;13(10):1726. doi: 10.3390/pharmaceutics13101726 (PMC8539939; doi:10.3390/pharmaceutics13101726)
Supplement: Supplementary file 1 [file pharmaceutics-13-01726-s001.zip]

Archive with 1 entries (1 files):
- pharmaceutics-1418042-supplementary.pdf
